# Supplementary material for: Nursery teachers in preschool institutions facing burnout: Are personality traits attributing to its development?
Source: PLoS One. 2020 Nov 20;15(11):e0242562. doi: 10.1371/journal.pone.0242562 (PMC7679151; doi:10.1371/journal.pone.0242562)
Supplement: S1 File — (XLS) [file pone.0242562.s001.xls]

## Sheet: minimal data set
Preschool_institution	Gender	Age	Lenght_of_service	Level_professional_qualification	Executive_position	Socio_economic_status	M_1	M_2	M_3	M_4	M_5	M_6	M_7	M_8	M_9	M_10	M_11	M_12	M_13	M_14	M_15	M_16	V_1	V_2	V_3	V_4	V_5	V_6	V_7	V_8	V_9	V_10	V_11	V_12	V_13	V_14	V_15	V_16	V_17	V_18	V_19	V_20	V_21	V_22	V_23	V_24	V_25	V_26	V_27
Preschool Institution 1	female	26	7	secondary school	no	high	2	3	3	1	6	1	6	4	2	6	6	6	6	4	1	6	5	1	4	5	3	1	4	1	5	2	1	4	5	5	5	5	1	5	1	4	3	5	1	4	1	5	1
Preschool Institution 1	female	51	13	secondary school	no	low	0	0	0	0	6	0	6	0	0	6	6	5	6	0	0	6	5	1	4	4	3	1	5	1	4	1	1	3	3	2	5	4	1	4	1	4	3	5	1	4	2	3	1
Preschool Institution 1	female	34	12	two-year post-secondary	no	average	0	1	1	0	6	0	6	1	1	6	6	6	2	0	0	6	5	1	4	4	5	1	4	1	4	1	1	5	4	1	5	5	4	4	1	4	4	5	2	4	1	4	2
Preschool Institution 1	female	33	11	secondary school	yes	average	1	1	0	0	6	0	6	1	1	6	5	3	4	0	0	6	4	1	4	4	4	2	2	1	4	1	1	5	5	1	5	4		1	1	2	2	4	1	4	2	2	2
Preschool Institution 1	female	44	23	secondary school	no	average	1	1	1	0	6	0	6	1	1	6	5	3	4	0	0	6	4	1	4	4	4	1	2	1	4	1	1	5	5	1	5	4	1	5	1	2	2	4	1	4	1	4	2
Preschool Institution 1	female	33	13	secondary school	no	average	1	1	0	0	6	0	6	1	1	6	3	3	4	0	0	6	4	1	2	2	4	2	2	1	4	1	1	5	5	5	4	1	1	5	1	1	2	2	1	4	1	2	2
Preschool Institution 1	female	27		secondary school	no	high	0	1	1	0	6	0	6	1	0	6	4	5	2	0	0	6	2	1	5	4	2	1	4	1	4	1	1	5	4	1	5	5	1	5	1	5	4	4	1	5	1	4	1
Preschool Institution 1	female	25	5	secondary school	no	high	2	3	3	2	5	2	5	3	1	6	5	3	4	0	0	5	3	1	5	4	3	2	3	1	4	1	1	4	4	1	4	4	2	5	1	3	2	4	1	5	2	3	3
Preschool Institution 1	female	49	7	secondary school	no	average	1	2	1	2	5	1	6	0	0	5	5	4	6	1	1	6	4	1	4	5	3	2	4	1	3	1	2	4	3	2	5	4	1	5	1	4	4	5	1	4	2	4	2
Preschool Institution 1	female	23	3	secondary school	no	high	0	0	0	2	6	0	6	0	0	6	6	6	6	0	0	6	5	1	5	5	3	1	5	1	5	1	1	5	4	1	5	5	1	5	1	5	3	5	1	5	1	1	1
Preschool Institution 1	female	50	30	secondary school	no	high	0	1	1	0	1	0	5	4	0	6	4	4	6	0	0	6	5	1	3	3	3	1	4	1	3	1	1	4	4	3	4	2	1	5	1	4		3	1	5	1	3	1
Preschool Institution 1	female	49	10	secondary school	no		1	1	1	1	6	0	3	0	0	3	5	2	6	0	0	6	4	1	4	5	3	2	4	1	4	1	1	5	4	1	5	4	1	5	1	5	3	4	1	4	1	3	1
Preschool Institution 1	female	30	10	secondary school	no	high	1	2	2	0	6	0	3	2	1	4	4	4	4	3	4	4	3	1	3	4	3	1	4	1	3	1	1	4	3	2	4	3	1	4	1	4	3	4	1	4	1	3	1
Preschool Institution 1	female	35	1	two-year post-secondary	no	high	0	4	0	2	6	4	6	0	0	6	6	6	6	0	0	6	1	1	5	5	5	2	5	1	5	1	1	5	5	1	5	3	1	5	1	5	5	5	1	4	1	3	1
Preschool Institution 1	female	42	6	secondary school	no	high	1	1	1	0	6	0	6	0	0	5	6	3	5	1	0	6	1	1	1	2	1	4	4	1	4	1	1	3	1	4	4	1	4		1	3	3	4	1	4	1	4	1
Preschool Institution 1	female	52	20	secondary school	no	average	1	1	1	1	6	0	6	6	5	6	6	1	6	0	0	6	4	1	5	5	3	1	5	1	5	1	1	5	5	1	5	5	1	2	1	5	2	5	1	5	1	2	1
Preschool Institution 1	female	55	32	secondary school	no	average	2	6	1	4	6	1	6	0	0	6	6	6	6	1	0	6	5	1	5	5	3	1	5	1	3	1	1	4	4	5	5	4	1	4	1	5	3	5	1	5	1	4	5
Preschool Institution 1	female	36	10	secondary school	no	average	1	1	0	0	6	0	6	0	5	6	6	3	6	0	0	6	5	1	4	4	3	2	5	1	3	1	1	4	4	2	4	3	4	4	1	4	3	4	1	4	3	4	2
Preschool Institution 1	female	47	28	secondary school	no	average	5	5	5	6	6	5	5	4	3	5	5	4	6	5	5	6	3	1	3	3	2	2	5	1	3	1	1	3	4	1	4	3	2	4	1	3	1	4	1	5	1	4	4
Preschool Institution 1	female	28	7	secondary school	no	average	2	4	3	2	3	3	3	4	4	5	5	4	5	2	2	5	4	1	3	4	4	2	4	1	4	1	2	4	4	2	5	4	2		4	4	3	4	1	4	2	4	2
Preschool Institution 1	female	29	3	university	no	high	1	4	0	0	6	0	6	0	0	6	5	5	3	0	0	6	4	1	4	5	3	2	4	1	4	1	1	4	4	1	5	3	1	5	1	4	3	4	1	4	2	4	1
Preschool Institution 1	female	46	18	secondary school	yes	average	5	5	3	3	6	0	6	1	0	0	6	5	6	2	0	5	4	1	3	2	3	2	5	1	2	4	1	3	4	2	5	3	2	4	2	1	3	3	4	1	4	3	2
Preschool Institution 1	female	24	3	secondary school	no	average	0	1	4	2	6	0	2	0	1	5	6	5	6	1	0	5	5	1	4	2	2	4	5	1	3	1	1	4	3	1	4	3	4	5	1	2	3	5	1	5	1	4	3
Preschool Institution 1	female	23	3	secondary school	no	high	5	5	2	0	6	0	6	0	0	6	6	5	6	1	0	6	5	1	4	2	5	2	5	1	4	1	1	5	3	2	5	4	2	4	2	5	5	5	2	4	5	4	2
Preschool Institution 1	female	35	6	secondary school	no	average	0	4	0	0	6	0	6	0	0	6	6	6	3	0	0	6	4	1	4	4	3	2	5	1	4	1	1	4	4	1	5	4	1	4	1	5	4	5	1	5	2	4	1
Preschool Institution 1	female	47	15	university	no	high	3	5	3	2	6	6	6	5	5	6	5	6	6	6	6	6	5	1	4	4	5	1	5	1	5	1	1	5	5	1	4	5	1	5	1	4	5	5	1	5	1	5	4
Preschool Institution 1	female	42	20	secondary school	yes	high	0	1	1	1	6	0	6	1	1	6	6	6	6	0	0	6	4	1	3	4	5	1	5	1	3	1	1	4	4	4	4	4	1	3	1	4	3	4	1	4	3	4	1
Preschool Institution 1	female	42	14	two-year post-secondary	no	high	3	5	5	3	6	3	5	5	4	5	6	6	5	5	5	6	4	2	4	5	4	3	4	2	5	2	2	4	4	3	4	4	2	4	3	3	3	4	2	5	3	4	2
Preschool Institution 1	female	45	22	secondary school	no	high	2	3	0	0	6	1	3	1	1	5	5	2	0	0	0	6	3	1	3	3	1	3	5	1	3	1	1	3	2	1	4	3	4	4	1	4	2	4	1	4	1	3	1
Preschool Institution 1	female	33	8	secondary school	no	high	0	0	0	0	6	0	6	0	0	6	6	6	0	0	0	6	5	1	5	4	2	1	5	1	4	1	1	5	4	1	4	4	1	5	1	5	1	5	1	5	1	4	1
Preschool Institution 1	female		4	secondary school	no	average	0	0	2	1	6	0	6	0	0	6	6	6	6	0	0	6	5	1	5	5	1	1	5	1	5	1	1	5	1	1	5	5	1	5	1	5	1	5	1	5	1	5	1
Preschool Institution 1	female		15	university	yes	average	3	1	0	0	6	0	6	0	0	6	6	6	6	0	0	6	5	2	3	4	4	2	4	1	4	2	1	5	4	1	5	4	3	4	1	4	4	5	1	5	3	4	1
Preschool Institution 1	female			university	no	high	3	3	0	0	6	0	6	0	0	6	6	6	6	0	0	6	5	1	4	4	3	1	5	1	3	1	1	5	4	1	5	3	1	4	1	5	3	4	1	4	1	4	1
Preschool Institution 1	female	44	22	secondary school	no	average	2	5	1	1	6	1	4	0	0	6	6	5	6	5	0	6	3	1	3	3	2	3	3	1	3	1	1	3	3	1	3	3	3	4	1	3	2	5	1	4	1	4	1
Preschool Institution 1	female			two-year post-secondary	no	average	5	5	4	5	6	4	6	4	6	6	6	6	6	5	6	6	4	1	4	3	4	2	5	1	5	1	1	4	4	3	5	5	4	4	2	5	4	5	1	2	3	5	3
Preschool Institution 1	female	35	6	secondary school	no	low	2	4	0	0	6	0	4	0	0	2	2	1	6	4	0	3	4	1	4	2	3	1	5	1	3	1	1	5	3	1	5	4	4	4	1	4	4	5	1	5	1	4	1
Preschool Institution 1	female	32	5	secondary school	no	high	0	2	0	0	6	0	6	0	0	6	6	6	6	0	0	6	4	1	5	5	3	5	3	1	5	1	1	5	4	3	5	4	1	5	1	5	4	4	1	4	1	4	1
Preschool Institution 1	female		34	secondary school	no	average	0	4	0	0	6	0	6	0	0	5	5	5	5	0	0	6	3	1	4	5	1	2	4	1	4	1	1	5	4	1	5	4	4	4	1	4	4	4	1	5	1	4	2
Preschool Institution 1	female	57	38	secondary school	no	average	0	3	0	1	6	0	6	0	1	6	6	3	6	0	0	6	5	1	4	5	4	1	5	1	5	1	1	5	4	1	5	4	1	5	1	4	4	5	1	5	1	4	1
Preschool Institution 1	female	53	28	secondary school	no	average	0	3	0	1	6	1	6	0	1	6	6	3	6	0	0	6	4	1	4	4	4	2	2	1	4	1	1	5	4	1	5	3	1	4	1	4	2	5	2	4	1	4	1
Preschool Institution 1	female	38	6	secondary school	no	low	0	1	0	1	6	0	6	0	0	6	3	3	0	0	0	6	5	1	4	5	3	2	5	1	3	1		4	1	1	5	4	4	5	1	4	3	4	1	5	1	4	1
Preschool Institution 1	female	46	17	secondary school	yes	average	1	4	2	1	6	1	6	1	1	5	5	5	6	0	0	6	4	1	3	4	4	1	4	1	5	1	1	4	4	1	5	4	1	5	1	3	3	5	1	5	2	4	1
Preschool Institution 1	female	48	25	secondary school	no	high	1	4	2	1	6	3	6	4	3	6	3	5	6	0	0	6	5	1	4	4	3	1	2	1		4	1	5	4	2	5	3	1	4	1	4	3	4	1	2	1	3	1
Preschool Institution 1	female	33	7	secondary school	no	average	0	1	0	0	6	0	6	0	0	6	6	5	5	0	0	6	5	2	5	5	5	1	5	1	5	1	1	5	4	1	5	5	3	5	1	5	5	5	1	5	1	5	1
Preschool Institution 1	female	34	10	secondary school	no	average	0	0	1	6	1	0	6	0	0	6	6	6	6	0	0	6	5	1	4	5	4	2	5	5	1	1	2	5	3	5	5	1	5	1	5	5	5	5	1	5	1	4	1
Preschool Institution 1	female	44	21	secondary school	no	high	3	5	5	2	6	4	6	3	3	5	5	2	6	0	1	5	2	3	4	5	3	2	5	1	3	1	1	5	4	1	5	4	3	5	1	4	3	5	1	3	4	1	5
Preschool Institution 1	female			secondary school		high	0	0	1			0	6	0	0	6	6	6	6	0	0	6	5	1	4	5	4	2	5	1	5	1	1	2	5	3	5	5	1	5	1	5	5	5	1	5	1	4	1
Preschool Institution 2	female	40	11	secondary school	no	average	3	3	1	2	6	1	6	1	1	6	6	6	2	0	0	6	5	1	3	4	4	1	5	1	5	1	1	5	5	1	5	5	1	5	1	4	4	5	1	4	1	4	1
Preschool Institution 2	female	29		secondary school	no	high	0	0	0	0	6	0	6	0	0	6	6	6	6	0	0	6	5	2	4	5	4	1	5	1	3	1	1	5	4	1	5	4	2	5	1	5	4	5	1	5	1	4	1
Preschool Institution 2	female	33	14	secondary school	no	average	2	3	3	3	5	3	5	3	3	5	5	5	6	4	0	5	4	2	3	5	3	1	3	2	5	1	1	4	3	3	5	3	1	4	1	4	2	4	1	4	2	3	1
Preschool Institution 2	female	49	10	secondary school	no	average	1	3	0	1	6	0	6	0	0	6	6	6	6	0	0	6	5	1	4	4	4	1	5	1	4	1	1	4	4	1	5	3	1	4	1	4	2	4	1	4	1	4	1
Preschool Institution 2	female	43	17	secondary school	no	low	0	2	1	0	6	1	6	0	0	6	6	6	4	0	0	6	4	1	3	4	3	2	2	1	4	1	1	4	4	2	5	3	2	5	1	3	3	4	1	5	1	4	2
Preschool Institution 2	female	27	3	secondary school	no	high	0	1	0	0	6	0	6	0	0	6	6	6	6	0	0	6	5	3	4	4	3	3	5	1	3	2	1	4	4	4	4	4	2	4	1	4	3	4	1	4	3	42	2
Preschool Institution 2	female	32	8	university	yes	average	1	2	1	0	6	1	5	1	1	5	6	5	1	1	1	5	4	1	4	2	3	2	4	1	4	1	1	5	4	2	4	4	2	4	1	3	3	4	1	4	2	4	3
Preschool Institution 2	female	45	1	secondary school	no		0	1	2	1	6	2	1	1	1	6	6			0	0	6	5	4	5	5	4	1	5	1	4	1	1	5		3	5	4	1	5	1	5	1	5	1	5	1	3	1
Preschool Institution 2	female	47	11	secondary school	no	low	0	3	2	1	6	2	6	1	1	6	6	6	6	0	0	6	4	1	4	4	3	2	4	1	4	1	1	4	3	1	5	3	2	5	1	4	3	4	1	4	1	4	2
Preschool Institution 2	female	52	25	secondary school	yes	average	0	1	2	1	6	1	6	1	1	6	6	6	6	0	0	6	5	1	5	5	4	1	5	1	5	1	1	5	4	1	5	4	1	5	1	5	4	5	1	4	1	5	1
Preschool Institution 2	female	36	14	secondary school	no	low	2	2	2	1	6	1	5	1	2	5	5	4	4	0	0	5	4	1	4	5	3	2	4	1	5	1	1	4	4	1	4	4	4	5	1	4	3	4	1	4	2	4	2
Preschool Institution 2	female	38	8	secondary school	no	high	1	2	2	1	6	1	5	1	1	5	5	4	4	0	0	5	5	2	5	4	4	1	4	1	4	1	1	4	4	2	4	4	1	4	1	4	3	4	1	4	2	4	1
Preschool Institution 2	female	33	12	secondary school	no	average	2	1	0	0	6	0	6	1	0	6	5	3	4	2	1	6	5	1	5	4	3	2	5	1	4	1	1	5	5	2	5	4	2	4	1	4	3	5	1	5	2	5	1
Preschool Institution 2	female	55	20	secondary school	no	high	2	1	0	0	6	0	6	0	0	6	6	3	6	1	0	6	5	2	5	5	4	1	5	1	5	2	1	5	4	1	5	4	2	5	1	5	3	5	1	4	2	5	2
Preschool Institution 2	female		23	secondary school	no	average	2	1	0	0	6	0	6	0	0	6	6	3	6	1	0	6	5	2	5	5	4	1	5	1	4	2	1	5	5	1	5	4	1	4	1	4	4	5	1	4	1	4	4
Preschool Institution 2	female	40	20	secondary school	no	average	2	2	1	3	6	0	6	1	1	6	5	3	2	2	1	6	2	1	2	4	3	2	5	1	4	1	1	4	3	1	4	3	2	4	1	3	2	4	2	4	1	2	2
Preschool Institution 2	female	42	22	secondary school	no	average	3	2	1	1	6	1	5	1	1	6	6	6	1	0	0	6	4	1	4	4	4	2	4	1	4	1	1	5	4	2	5	4	1	4	1	4	3	5	1	4	1	4	2
Preschool Institution 2	female	37	17	secondary school	no	average	1	0	1	0	6	0	4	0	0	6	5	2	2	0	0	5	3	1	4	3	3	2	4		1	1	1	4	4	2	2	5	2	4	1	3	3	5	1	4	2	4	2
Preschool Institution 2	female	25		two-year post-secondary	no	high	0	0	0	0	6	0	4	0	0	5	5	2	2	0	0	5	4	1	4	3	1	1	4	1	4	1	1	3	4	1	5	4	1	5	1	3	3	4	1	5	3	4	2
Preschool Institution 2	female	38	12	university	no	average	1	2	2	2	5	2	2	2	2	5	5	3	3	2	2	5	5	1	4	5	3	2	5	1	2	1	1	5	4	3	5	4	3	4	1	5	3	5	1	5	1	3	1
Preschool Institution 2	female	37	15	secondary school	no	average	1	3	1	0	6	0	5	0	1	6	6	3	6	0	0	6	4	1	4	4	2	2	4	1	3	1	1	4	4	3	4	4	1	4	1	5	3	4	1	4	3	3	1
Preschool Institution 2	female	45	16	secondary school	yes	average	3	3	3	1	5	1	5	0	0	5	5	5	3	0	0	6	4	3	5	4	3	4		1	3	2	1	5	3	1	5	4	1	4	1	4	4	4	2	4	3	4	4
Preschool Institution 2	female	21	2	secondary school	no	high	2	2	0	0	6	0	6	0	0	6	6	6	6	0	0	6	5	1	4	4	4	1	5	1	4	1	1	4	4	1	4	5	1	5	1	4	4	5	1	4	1	4	1
Preschool Institution 2	female	33	7	secondary school	no	average	1	3	2	2	5	1	5	2	3	6	5	4	1	0	0	6	4	2	4	4	3	3	4	1	4	1	1	4	4	3	4	5	2	4	1	4	4	4	1	4	2	4	2
Preschool Institution 2	female	30	5	university	no	average	1	2	2	2	6	0	6	1	1	6	6	3	1	0	0	6	4	1	4	5	3	2	4	1	4	1	1	4	4	1	5	4	3	5	1	4	4	4	1	5	1	4	1
Preschool Institution 2	female	30	11	secondary school	no	high	0	1	0	0	6	0	6	0	0	6	6	6	6	0	0	6	5	1	5	4	5	1	4	1	5	1	1	4	4	1	5	4	1	5	1	5	4	5	1	4	1	4	1
Preschool Institution 2	female	31	11	secondary school	no	high	1	2	2	2	6	1	6	1	1	6	6	1	1	1	0	6	4	1	3	4	4	4	3	1	5	1	1	4	4	4	4	4	4	5	1	3	3	4	1	5	1	5	2
Preschool Institution 3	female	40	14	university	no	low	0	1	1	2	6	2	6	0	0	5	5	2	6	0	0	5	5	2	5	5	4	1	5	1	5	1	1	4	5	4	5		1	4	1	4	4	4	1	5	4	4	1
Preschool Institution 3	female	30	10	university	no	average	2	1	3	2	6	2	5	2	2	6	6	6	6	2	0	6	5	1	5	4	5	2	5	1	5	1	1	4	4	2	4	5	4	5	1	3	3	5	1	5	3	4	3
Preschool Institution 3	female	38	11	university	no	average	3	3	0	2	6	1	6	2	1	6	6	6	6	2	0	6	5	1	4	4	3	1	5	1	4	1	1	4	5	1	4	3	3	5	1	4	3	5	1	5	4	5	1
Preschool Institution 3	female	55	30	secondary school	no	average	0	2	1	1	6	1	6	0	0	5	5		6	0	0	5	4	1	4	4	4	1	5	1	4	1	1	4	4	1	5	4	2	4	1	4	4	4	1	5	2	4	2
Preschool Institution 3	female	39	15	secondary school	no	high	1	4	0		5	0	6	0	0	6	6	6	6	0	0	6	1	1	3	5	5	3	5	1	5		1	5	4	1	1	5	4	1	5	5	5	5	1	5	1	3	1
Preschool Institution 3	female	34	10	university	no	average	2	6	3	2	6	2	6	2	0	6	6	6	6	0	0	6	5	1	4	1	1	1	5	1	3	1	1	4	5	4	3	2	5	4	1	4	5	5	1	5	3	4	2
Preschool Institution 3	female	28	8	secondary school	no	high	2	6	4	2	6	3	5	2	2	5	3	1	6	6	5	5	4	2	5	2	2	1	3	1	3	1	1	5	3	1	3	4	1	4	1	5	3	4	1	4	1	5	1
Preschool Institution 3	female	40	10	secondary school	no	average	1	3	3	3	5	3	6	2	3	6	6	6	6	0	0	6	5	2	4	3	4	2	3	1	5	2	1	5	4	4	5	3	1	4	1	4	3	4	1	5	3	4	2
Preschool Institution 3	female	53	10	university	no	average	4	4	3	2	6	4	5	4	4	5	5	5	4	5	4	5	3	1	4	5	3	2	4	1	3	1	1	4	3	1	5	3	1	4	1	4	3	4	1	3	1	3	1
Preschool Institution 3	female	39	18	secondary school	no	average	0	1	1	1	1	0	6	1	0	6	6	6	6	1	1	1	3	2	4	3	4	2	2	3	3	3	2	3	4	3	2	3	2	2	2	3	2	2	3	2	3	4	3
Preschool Institution 3	female	19	1	secondary school	no	high	6	5	5	5	6	5	5	4	2	4	6	3	6	1	2	6	4	1	5	5	1	3	3		1	1	1	5	3	1	4	2	3	3	1	5	1	4	1	1	2	1	1
Preschool Institution 3	female	39	13	secondary school	no	average	1	1	1	1	6	1	6	1	1	6	6		6	1	1	6	4	1	4	5	4	1	5	1	4	1	1	4	4	3	5	3	1	5	1	4	2	5	1	5	4	4	1
Preschool Institution 3	female	43	8	university	no	high	1	2	2	3	4	0	6	0	0	6	6	6	6	0	0	6	4	2	4	5	3	2	4	1	4	1	1	4	1	5	5	3	5	1		5	4	5	1	5	4	1	5
Preschool Institution 3	female	48	20	secondary school	no	average	2	2	3	3	4	0	6	6	0	5	5	6	5	0	0	5	4	2	3	3	3	2	3	2	2	2	4	4	1	1	1	1	3	3	3	3	4	4	4	1	1	1	4
Preschool Institution 3	female	36	8	secondary school	no	average	1	2	2	1	4	0	5	1	1	0	5	5	6	0	0	6	4	2	4	5	3	2	4	2	3	1	1	4	3	4		4	1	4	1	4	3	4	1	4	1	3	2
Preschool Institution 3	female	50	20	secondary school	no	average	1	3	4	1	3	1	6	2	1	6	6	6	6	3	1	6	3	1	1	4	4	2	3	1	5	1	1	4	3	1	4	5	2	5	1	3	3	4	2	5	1	4	5
Preschool Institution 3	female	58	37	secondary school	no	high	3	6	3	6	2	4	4	5	2	3	6	4	6	4	6	6	4	1	3	4	3	3	2	1	5	3	3	4	4	1	5	4	1	5	1	2	3	3	1	4	1	4	3
Preschool Institution 3	female	41	2	secondary school	no	high	1	0	0	1	6	0	3	0	0	1	6	3	6	2	0	6	4	1	4	5	4	2	5	1	5	1	1	4	4	1	5	4	1	5	1	5		4	2	4	1	4	2
Preschool Institution 3	female	31	1	secondary school	no	average	0	1	0	0	6	0	6	0	0	6	5	4	5	0	0	6	5	1	5	4	4	2	5	1	3	1	1	4	4	1	5	3	1	5	1	4	4	5	1	5	1	3	1
Preschool Institution 3	female	35	13	university	no	average	2	2	1	2	5	1	6	1	1	5	6	6	3	1	0	5	5	1	4	4	3	3	5	1	3	1	1	4	3	1	5	3	3	4	1	4	3	4	1	4	2	3	2
Preschool Institution 3	female	41		secondary school	no	average	0	0	0	0	6	0	6	0	0	6	6	6	6	0	0	6	5	1	5	5	5	1	5	1	5	1	1	4	5	1	5	5	1	5	1	2	5	5	1	5	1	5	1
Preschool Institution 3	female	42	21	secondary school	no	average	3	5	1	5	6	0	6	0	0	6	6	6		0	0	6	5	1	5	5	2	3	5	1	5	1	1	5	4	1	5	4	1	5	1	5	3	5	1	5	1	5	3
Preschool Institution 3	female	32		two-year post-secondary	no	average	2	2	0	1		1	6	1	1	6	6		1	0	1	6	4	1	4	4	4	1	4	1	4	1	1	5	4	1	5	5	1	4	1	4	4	5	1	5	1	4	1
Preschool Institution 3	female	34	8	secondary school	no	high	2	2	1	6		1	6	0	0	6	6	5	6	0	0	6	5	3	4	4	4	3	5	1	5	2	1	4	4	4	4	4	1	5	1	3	3	5	1	5	5	4	2
Preschool Institution 3	female	34	8	two-year post-secondary	no	average	2	4	5	1	5	2	5	5	3	6	6	2	5	5	0	6	4	1	5	4	4	1	5	1	1	1	1	3	1	1	3	1	1	5	1	1	1	5	1	5	1	1	3
Preschool Institution 3	female	37		university	no	high	5	5	5	4	5	4	5	4	3	5	6	5	5	5	4	5	5	2	3	2	3	2	4	2	4	3	2	5	4	2	4	4	2	5	1	4	3	5	1	2	2	4	2
Preschool Institution 4	female	28	5	secondary school	no	high	0	1	1	1	6	0	6	0	0	6	6	1	6	0	0	6	5	1	5	5	4	1	5	1	4	1	1	4	4	4	5	5	1	5	1	5	3	5	1	5	4	4	1
Preschool Institution 4	female	47	26	university	yes	high	0	1	0	0	6	0	6	0	0	6	6	6	1	0	0	6	5	1	4	5	5	1	5	1	5	4	1	5	5	1	5	5	1	5	1	5	5	5	1	5	4	5	1
Preschool Institution 4	female	42	12	university	no	average	0	0	0	0	6	0	6	0	0	6	6	6	6	0	0	6	5	1	5	5	5	4	1	5	1	4	1	1	5	5	1	5	5	1	5	1	4	5	1	5	1	4	1
Preschool Institution 4	female	45	10	university	no	average	0	0	0	0	6	0	6	0	0	6	6	6	6	0	0	6	5	1	5	5	4	1	5	1	5	1	1	5	5	1	5	5	1	5	1	4	4	5	1	5	1	5	1
Preschool Institution 4	female	45	23	secondary school	no	average	0	1	0	0	6	0	6	0	0	6	6	5	6	0	0	6	4	1	3	4	4	1	5	1	4	2	1	5	4	1	5	4	1	5	1	4	4	5	1	5	2	4	1
Preschool Institution 4	female	27	8	university	no	average	0	1	1	0	6	0	6	1	1	6	6	6	1	4	0	5	4	1	2	4	4	1	5	1	4	1	1	4	2	1	5	3	1	5	1	2	3	5	1	5	2	3	1
Preschool Institution 4	female	43	10	secondary school	yes	high	0	0	0	0	6	0	5	0	0	5	6	6	6	0		6	5	1	3	5	3	1	5	1	3	1	1	4	3	1	5	3	1	4	1	4	4	4	1	5	1	3	1
Preschool Institution 4	female	50	10	secondary school	no	high	0	2	2	2	6	0	6	0	0	6	6	6	6	0	0	6	5	1	2	4	3	1	5	1	3	1	1	3	3	1	5	3	1	3	1	3	3	5	1	5	3	3	1
Preschool Institution 4	female		19	secondary school	yes	high	0	1	0		6	0	6	1	0	6			6	0	0	6	5	1	4	5	5	1	5	1	5	3	1	5	5	1	5	5	1	5	1	5	5	5	1	5	1	5	2
Preschool Institution 4	female	25	6	secondary school	no		0	3	2	1	6	0	6	0	0	6	6	5	6	0	0	6	5	1	4	4	4	1	4	1	4	1	1	4	4	1	5	4	1	5	1	4	4	4	1	5	2	4	1
Preschool Institution 4	female	24	6	two-year post-secondary	no	high	0	0	1	0	6	0	6	0	0	6	6	6	6	0	0	6	5	1	2	5	4	1	4	1	5	1	1	5	4	1	5	4	1	5	1	5	4	5	1	5	1	4	1
Preschool Institution 4	female	40	7	secondary school	no	high	0	0	0	0	6	0	6	0	0	6	6	6	6	0	0	6	5	1	4	5	3	1	5	1	1	4	1	5	4	1	5	4	4	5	5	5	4	5	1	5	1	4	1
Preschool Institution 4	female	27	8	secondary school	no	high	0	0	0	0	6	0	6	1	0	6	6	6	6	0	0	6	5	1	2	4	4	1	4	1	4	1	1	4	4	2	5	5	2	4	1	5	4	5	2	4	2	4	1
Preschool Institution 4	female	33	9	secondary school	no	low	2	3	1	1	6	1	5	0	2	6	6	6	6	0	0	6	3	1	3	4	4	2	4	1	5	2	1	4	5	1	5	4	2	5	1	5	3	5	1	5	1	5	2
Preschool Institution 4	female	39	9	university	no	average	0	0	0	0	6	0	6	0	0	5	5	3	6	0	0	6	5	1	5	5	3	1	4	1		1	5	5	4	1	5	3	1	5	1	5	4	4	1	4	4	4	1
Preschool Institution 4	female	42	22	secondary school	no	low	1	4	4	1	6	1	6	3	2	3	6	3	6	0	0	5	4	1	4	1	1	2	4	1	2	1	1	4	1	2	4	1	3	4	1	4	1	4	1	4	3	1	2
Preschool Institution 4	female	24	4	two-year post-secondary	no	high	0	1	0	0	6	0	6	0	0	6	6	6	6	0	0	6	5	1	5	5	5	1	5	1	5	1	1	5	5	4	5	5	1	5	1	5	5	5	2	4	3	5	2
Preschool Institution 4	female	29	1	secondary school	no	high	0	0	0	0	6	0	6	0	0	6	6	6	0	0	0	5	4	1	4	5	4	1	5	1	4	1	1	4	4	1	5	4	4	5	1	4	4	5	1	5	3	4	1
Preschool Institution 4	female	47	24	secondary school	no	low	1	1	1	1	6	0	6	0	0	6	6	6	6	0	0	6	5	3	5	5	5	1	3	1	4	1	1	5	4	1	5	5	2	4	1	5	4	4	1	4	1	4	1
Preschool Institution 4	female	59	38	secondary school	no	high	0	1	1	0	6	0	6	0	0	6	6	6	6	0	0	6	5	1	3	5	3	2	5	1	5	1	1	5	5	4	5	4	1	4	1	5	3	5	1	5	1	4	1
Preschool Institution 4	female	44	5	secondary school	no		0	3	0	3	6	0	6	0	0	6	6	6	6	0	0	6	4	1	5	5	4	1	4	1	4	1	1	5	4	2	4	5	1	4	1	5	4	4	2	4	2	4	1
Preschool Institution 4	female	52	26	secondary school	no	average	1	2	3	0	5	1	6	0	0	6	6	6	6	0	0	6	4	2	4	3	3	3	4	2	4	1	1	4	4	2	4	4	3	4	2	3	3	4	2	4	2	4	2
Preschool Institution 4	female	38	13	secondary school	yes	average	1	3	0	2	6	1	6	0	0	6	6	6	6	0	0	6	4	1	4	5	4	2	4	1	4	1	1	4	4	4	5	3	1	4	1	4	4	4	1	5	4	4	1
Preschool Institution 4	female	46	18	secondary school	no	low	1	3	0	3	6	1	6	0	0	6	6	6	6	0	0	6	4	1	4	5	4	2	4	1	4	1	1	5	5	2	5	5	1	5	1	5	3	5	1	5	1	4	4
Preschool Institution 4	female	27	7	secondary school	no	average	0	2	2	1	4	0	4	0	0	4	5	4	5	0	0	4	4	2	3	3	3	2	5	1	3	1	1	3	3	1	5	4	2	5	1	3	3	4	1	4	1	4
Preschool Institution 4	female	58	39	secondary school	no		3	1	1	0	6	1	6	1	0	6	6	6	6	0	0	6	5	2	5	3	2		5	1		2	1	4	5	4	5	3	2	4	1	3	1	5	1	5	3	3	2
Preschool Institution 4	female	46	22	secondary school	no	high	2	5	3	4	6	1	6	0	0	3	6	3	6	0	0	6	4	1	4	2	3	1	5	1	4	1	1	5	3	1	5	4	1	5	1	4	3	4	1	4	1	4	1
Preschool Institution 5	female	25	3	secondary school	no	high	0	1	1	0	6	0	6	0	0	6	6	6	0	0	0	6	4	1	5	5	5	1	5	1	5	1	1	5	4	1	5	5	1	5	1	4	3	5	1	5	3	4	1
Preschool Institution 5	female	55	28	secondary school	no	low	5	4	4	5	6	2	6	4	4	5	5	4	5	0	0	6	2	1	5	3	2	3	5	1	3	1	1	5	4	1	5	3	3	4	1	3	1	4	1	4	1	5	4
Preschool Institution 5	female	52	31	secondary school	no	high	5	4	4	5	6	2	6	4	4	5	5	4	5	0	0	6	2	1	5	3	2	3	5	1	3	1	1	5	4	1	5	3	3	4	1	3	1	4	1	4	1	5	4
Preschool Institution 5	female	33	2	university	yes	high	2	3	1	1	6	0	6	2	2	6	6	6	6	5	5	6	4	1	4	4	4	1	5	1	5	1	1	5	4	1	4	5	1	5	5	5	5	1	5	1	4	1	5
Preschool Institution 5	female	28	9	secondary school	no	high	0	0	0	0	0	0	5	0	0	4	5	4	0	0	0	4	3	1	4	4	1	2	5	1	3	1	1	4	3	1	5	4	2	4	1	4	3	4	1	4	2	2	1
Preschool Institution 5	female	38	12	two-year post-secondary	no	high	1	1	1	1	6	1	6	1	1	6	4	2	6	0	0	6	4	1	4	2	3	1	2	1	4	1	1	4	4	2	3	3	1	5	1	4	3	5	1	4	3	3	2
Preschool Institution 5	female	60	30	secondary school	no	average	3	5	4	4	5	3	4	0	2	4	2	5	6	0	0	6	4	1	4	3	3	2	4	1	3	1	1	4	4	1	5	4	1	5	1	4	3	4	1	5	1	3	2
Preschool Institution 5	female	41	16	secondary school	no	high	2	3	1	2	6	1	6	2	2	6	6	6	6	5	2	6	5	1	4	2	4	3	5	1	5	1	1	3	4	3	5	4	3	5	1	3	4	5	1	5	1	3	1
Preschool Institution 5	female	55	8	secondary school	no	average	2	3	2	2	6	1	6	2	2	6	6	6	6	5	5	6	4	1	4	4	5	2	5	1	2	1	1	3	4	1	4	4	1	4	1	4	3	4	1	5	1	4	4
Preschool Institution 5	female	48	29	secondary school	no	high	0	0	0	0	6	0	6	0	0	6	6	6	6	0	0	6	5	1	2	5		4	5	1	4	1	5	5	3	1	5	5	3	5	1	4	3	5	1	5	1	3	1
Preschool Institution 5	female	35	6	secondary school	no	average	0	0	0	0	6	0	6	0	0	5	6	5	3	0	0	5	4	1	5	5	3	1	4	1	4	1	1	5	4	1	5	4	2	4	1	4	3	4	1	5	2	3	1
Preschool Institution 5	female	36	8	secondary school	no	average	0	2	0	0	6	0	5	0	0	5	6	5	5	0	0	6	4	1	3	4	3		4	2	4	1	1	4	3	1	5	3	3	4	1	4	3	3	1	4	3	4	2
Preschool Institution 5	female	39	19	secondary school	no	high	3	5	3	3	6	0	5	1	1	6	6	3	6	0	0	6	4	2	4	5	4	1	4	2	5	2	1	5	4	1	5	4	1	5	1	4	3	4	1	5	1	4	1
Preschool Institution 5	female	37	17	secondary school	no	average	0	1	0	0	1	0	5	0	0	4	6	3	1	0	0	6	3	1	5	3	3	2	5	1	4	1	1	5	4	1	5	3	1	5	1	5		3	1	4	2		4
Preschool Institution 6	female	47	23	secondary school	no	average	0	0	1	1	6	0	6	0	0	6	3	3	0	0	0	6	4	2	5	4	3	3	4	2	4	1	1	4	3	1	5	3	2	5	1	3	3	4	2	4	1	1	1
Preschool Institution 6	female	27	2	university	no	high	0	0	2	2	6	0	6	1	0	6	6	6	6	0	0	6	5	2	5	4	4	2	4	1	5	2	1	5	5	3	5	4	2	5	2	5	3	5	2	5	3	4	2
Preschool Institution 6	female		37	secondary school	yes	average	1	1	0	3	6	1	6	1	0	6	6	6	6	0	0	6	5	2	4	5	4	2	5	1	4	1	1	5	4	3	5	4	3	5	1	5	3	5	1	5	1	4	3
Preschool Institution 6	female	51	25	secondary school	no	low	0	0	2	2	6	0	6	0	0	6	6	6	6	0	0	6	5	1	5	4	4	2	4	1	4	2	1	4	5	3	5	4	2	5	2	4	3	5	2	5	3	4	3
Preschool Institution 6	female	56	27	secondary school	no	low	4	6	1	0	6	0	5	3	3	5	3	3	3	5	2	5	4	1	5	5	2	5	3	1	4	1	1	5	4	2	5	4	1	4	1	4	4	1	3	1	1	4	1
Preschool Institution 6	female	25	1	secondary school	no	high	0		0	0	6	0	6	0	0	6	6	2	6	0	0	6	4	1	5	2	3	2	5	1	4	1	1	4	2	1	5	4	1	5	1	4	4	4	1	4	1		1
Preschool Institution 6	female		20	secondary school	no	high	0	0	0	0	6	0	6	0	0	6		3	6	0	0	6	4	1	4	4	3	2	4	1	4	1	1	4	4	1	4	4	2	4	1	4	3	4	1	5	2		2
Preschool Institution 6	female	47	14	secondary school	no	high	4	4	2	6	3	3	5	3	3	5	3	3	3	5	2	5	4	1	5	5	2	5	3	1	4	1	1	5	4	2	5	4	1	4	1	5	4	4	1	3		1	1
Preschool Institution 6	female	34	8	secondary school	no	high	1	3	3	3	2	0	6	0	1	6	6	6	6	0	0	6	5	1	4	5	3	1	5	1	5	1	1	5	4	1	5	4	2	5	1	3	4	5	1	5	3	4	3
Preschool Institution 6	female	24	4	secondary school	no	average	1	2	0	0	6	0	6	0	0	6	6	1	0	0	0	6	4	1	5	4	4	2	5	1	5	1	1	5	4	4	5	4	1	5	1	4	3	4	1	4	1	3	2
Preschool Institution 6	female	33	6	secondary school	no	high	1	2	0	0	6	0	6	0	0	6	6	1	0	0	0	6	4	1	5	4	4	2	4	1	4	1	2	5	4	2	5	4	1	5	2	4	3	4	1	4	2	3	2
Preschool Institution 6	female	40	3	two-year post-secondary	no	average	1	2	0	0	6	0	6	0	0	6	6	1	0	0	0	6	4	1	5	4	4	2	4	1	4	1	2	5	4	2	5	4	1	5	2	4	3	4	1	4	2	3	2
Preschool Institution 6	female	34	6	university	no	average	0	3	1		6	0	6	0	0	6	6	6		0	0	6	4	1	4	3	2	2	4	1	3	1	1	4	3	1	3	3	1	3	1	5	3	4	1	5	1	3	1
Preschool Institution 6	female	30	1	secondary school	no	average	0	0	1	2	5	0	5	0	0	4	5	2	3	0	0	4	2	1	4	4	2	2	3	1	3	1	1	4	4	1	4	4	2	4	1	3	2	4	2	4	2	2	2
Preschool Institution 6	female	50	5	secondary school	no	average	2	4	2	2	5	2	5	0	0	4	5	6	1	0	0	5	4	1	4	4	3	4	5	1	3	1	2	4	4	1	5	4	4	4	1	4	2	4	1	4	5	4
Preschool Institution 6	female	41	21	secondary school	yes	average	1	1	1	1	5	1	5	1	1	5	1	5	1	1	1	5	4	2	4	4	2	2	4	1	4	1	1	4	4	2	4	4	2	4	1	4	3	4	2	3	2	4	2
Preschool Institution 6	female	31	4	university	no	high	1	2	0	1	6	0	6	0	0	6	6	6	6	0	0	6	4	1	5	4	2	1	5	1	3	1	1	4	3	1	5	3	1	5	1	4	4	4	1	4	4	3	1
Preschool Institution 7	female	43	15	two-year post-secondary	no	high	0	0	0	0	6	0	6	0	0	6	6	6	6	0	0	6	5	2	4	4	4	2	4	1	4	2	1	4	4	2	4	4	1	4	1	4	4	4	1	4	2	4	2
Preschool Institution 7	female	30	6	secondary school	no	high	0	0	0	0	6	0	6	0	0	6	6	6	6	0	0	6	5	2	4	4	4	2		1	4		2	1	2	4	2	4	4	4	1	4	4	4	1	5	2	1	2
Preschool Institution 7	female	33	4	secondary school	no	average	0	4	0	0	6	0	6	4	0	6	6	6	6	0	0	6	5	1	5	5		1	5	1	5	1	1	5	3	1	5	4	1	5	1	5	5	4	1	5	1	5	1
Preschool Institution 7	female	31	12	secondary school	no	average	0	0	0	0	6	0	6	0	0	6	6	6	6	0	0	6	5	1	5	4	4	1	5	1	5		1	5	4	2	5	4	2	4	1	4	4	5	1	4	1	4	1
Preschool Institution 7	female	29	10	university	no	average	1	2	1	5	6	0	6	0	0	6	6	5	0	0	0	5	4	1	2	4	3	1	4	1	4	1	1	4	4	2	5	3	2	4	1	4	3	4	1	5	2	3	1
Preschool Institution 7	female	31	13	two-year post-secondary	no	average	1	3	1	6	6	1	5	1	2	5	5	5	6	1	1	5	4	1	2	4	3	1	5	1		1	1	1		1	5	4	1	4	1	2	4	4	1	4	1	4	1
Preschool Institution 7	female	30	12	secondary school	no	average	1	1	1	1	6	0	6	0	0	6	6	1	6	0	0	6	4	2	5	5	4	1	1	1	1	1	1	2	4	1	5	4	1	5	1	5	3	5	1	1	1	1	1
Preschool Institution 7	female	26	5	secondary school	no	high	1	2	1	1	6	1	6	0	0	6	6	5	6	0	0	5	5	1	4	5	2	2	4	1	4	1	1	4	3	2	5	3	2	4	1	2	2	4	1	4	2	4	1
Preschool Institution 7	female	22	3	secondary school	no	high	0	1	2	1	6	0	5	0	0	6	6	1	5	2	1	6	5	1	4	4	5	1	5	1	3	2	1	4	5	5	5	3	2	5	1	4	3	4	1	5	1	3	1
Preschool Institution 7	female	51	18	secondary school	no	average	1	4	1	6	6	1	5	1	1	5			6	1	1	5	4	1	1	3	1	2	3			1		2		1	1		2		3	1	4	1		2	1	5	3
Preschool Institution 7	female	23	4	secondary school	no	average	2	3	1	0	6	1	3	1	1	4	5	3	4	1	0	6	1	1	3	4	2	2	5	1	4	1	1	4	3	1	5	3	1	4	1	4	3	4	1	4	1	3	2
Preschool Institution 7	female	30	11	secondary school	no	high	1	1	0	0	6	0	6	0	0	6	6	5	6	0	0	6	4	1	5	5	4	2	4	1	5	1	1	4	4	1	4	4	1	5	1	5	4	4	1	5	2	4	1
Preschool Institution 7	female	56	27	secondary school	no	high	2	0	1	1	6	0	6	1	1	6	2	3	6	0	0	6	4	1	4	4	3	2	4	1	4	1	1	4	4	1	4	3	1		1	4	3	4	2	4	1	4	2
Preschool Institution 7	female	44	23	secondary school	no	high	1	2	1	5	4	0	6	0	1	6	6	6	6	0	0	0	4	1	5	4	2		3	1	4	1	1	5	5	1	5	3	1	5	1	4	4	4	1	4	1	4	1
Preschool Institution 8	female	30	7	secondary school	no	high	2	2	3	1	6	1	5	3	2	6	6	6	6	1	1	5	5	1	5	5	3	1	4	1	4	1	1	4	4	1	5	4	1	5	1	4	3	4	1	5	1	4	1
Preschool Institution 8	female	27	7	secondary school	no	high	0	0	0	0	6	0	4	1	1	5	6	4	2	0	0	6	4	1	2	3	4	1	4	1	5	1	1	4	4	2	5	4	1	5	1	5	4	4	1	5	3	5	1
Preschool Institution 8	female	50	25	secondary school	no	average	0	1	1	0	6	0	6	1	1	6	6	6	2	0	0	6	5	1	4	4	5	1	4	1	4	1	1	5	4	1	5	5	4	4	1	4	4	5	2	4	1	4	2
Preschool Institution 8	female	35	1	secondary school	no	low	0	5	0	2	6	0	6	0	6	6	3	3	3	0	0	6	4	1	1	4	2	1	5	1	1	1	1	4	4	1	4	1	2	4	1	1	3	4	1	5	1	4	2
Preschool Institution 8	female			secondary school	no	high	4	6	6	6	6	6	6	6	4	6	6	0	6	4	0	6	5	2	5	4	3	2	5	1	5	1	1	3	5	3	5	5	1	4	1	3	5	5	2	5	2	4	1
Preschool Institution 8	female	47	3	secondary school	no	high	0	1	1	2	6	0	6	0	0	6	6	1	6	0	0	6	5	1	4	3	4	3	4	1	5	1	1	4	3	2	4	4	1	5	1	4	3	3	1	4	2	5	1
Preschool Institution 8	female	50	22	secondary school	yes	high	2	4	4	2	5	1	3	1	3	1	4	1	2	0	0	5	4	1	3	3	4		3	1	1	1		2	3	3	3	5	4	2	5	1	4	3		4		4	1
Preschool Institution 8	female	31	10	secondary school	no	average	2	4	4	2	5	1	3	1	2	1	4	1	2	0	0	5	3	1	2	3	1	4	4	1	4	1	1	3	3	3	5	4	2	5	1	4	3	4	1	4	1	4	3
Preschool Institution 8	female	47	28	secondary school	no	high	1	0	0	1	5	1	5	1	0	6	4	4	6	0	0	6	5	1	4	5	3	2	5	1	3	1	1	4	3	2	5	4	1	3	3	5	3	5	1	4	4	3	1
Preschool Institution 8	female	27	8	university	no	average	1	3	3	1	6	1	6	0	0	6	6	0	6	0	0	6	4	5	5	5	3	2	4	1	4	1	1	5	4	2	5	4	2	4	1	5	4	4	2	4	2	4	2
Preschool Institution 8	female	54	27	secondary school	no	average	2	4	3	2	5	1	3	1	0	6	4	4	6	3	0	5	3	1	2		4	4	4		1	1	1	4	3	3	5	2	2	4	1	4	3	4	1	4	1	3	3
Preschool Institution 8	female	34	14	secondary school	no	average	1	2	2	1	5	1	6	0	0	5	5	5	5	1	0	6	4	1	3	4	2	3	4	1	4	1	1	4	3	1	5	2	1	4	1	3	3	4	1	4	2	4	1
Preschool Institution 8	female	32	1	secondary school	no	high	0	0	0	0	6	0	6	0	0	6	6	0	6	0	0	6	5	1	4	5	3		5	1	4	1	1	4	2	5	4	2	4	1	5	3	5	5	1	5	2	3	2
Preschool Institution 8	female	40	5	secondary school	no	average	2	3	2	0	5	5	5	0	0	4	6	1	5	1	3	6	4	3	2	3	2	2	4	1	4		1	4	2	1	4	4	3	4	1	2	4	5	1	5	2	4	3
Preschool Institution 8	female	33	8	two-year post-secondary	no	high	1	6	6	6	6	6	6		4	6	4	1	5	6	6	6	5	1	3	4	4	2	4	1	1	1	1	5	4	1	5	5	1	5	1	4	4	5	1	5	1	4	4
Preschool Institution 8	female	31	7	secondary school	no	low	6	5	6	5	6	6	6	5	5	6	5	1	6	5	3	6	5	1	5	4	4	2	1	1	4	1	1	4	4	4	5	5	1	5	1	5	5	4	1	2	4	5	2
Preschool Institution 8	female	34	13		no	average	5	5	2	3	6	4	3	2	3	5	5	2	1	2	1	5	4	3	5	5	5	1	4		2	3	1	2	4	4	5	4	1	5	1	3	4	5	2	4	4	4	1
Preschool Institution 8	female	27	8	university	no	average	1	1	1	0	6	1	1	5	3	6	3	6	6	3	3	5	4	2	5	4	4	1	4	2	4	2	1	5	4	4	5	4	2	4	1	4	3	4	1	4	3	4	1
Preschool Institution 8	female	35	13	secondary school	yes	low	5	6	6	6	6	6	6	5	5	6	6	3	0	6	6	6	5	1	3	4	1	5	5	4	4	1	1	4	3	1	5	3	2	5	1	3	2	5	1	4	1	5	3
Preschool Institution 8	female	49	18	secondary school	no	average	0	4	2	5	6	2	5	3	3	6	5	2	6	0	0	6	5	1	4	2	4	4	5	2	5	1	1	5	5	1	4	4	1	5	1	4	4	4	1	5	1	5	1
Preschool Institution 8	female	36	14		no	high	1	4	0	3	6	3	6	4	5	6	6	1	6	5	1	6	5	1	5	5	3	1	5	1	4	1	1	5	5	4	5	5	1	5	1	5	3	5	1	5	4	4	4
Preschool Institution 8	female	30	9	secondary school	no	average	3	5	3	3	6	3	5	3	3	6	6	6	6	6	3	6	4	1	4	4	3	3	4	1	1	1	1	5	4	1	4	5	2	4	1	4	2	4	1	5	3	4	3
Preschool Institution 8	female	33	11	secondary school	no	high	2	3	3	2	5	4	5	1	1	4	4	3	5	1	0	6	4	1	5	5	4	2	4	1	4	1	1	5	4	1	5		2	5	1	5	4	4	2	5	1	4	1
Preschool Institution 8	female	34	7	secondary school	no	average	1	1	0	0	5	0	6	0	0	5	6	3	3	0	0	6	5	1	4	4	4	1	5	1	4	1	1	4	4	1	5	4	2	5		4		5	2	5	1	4	1
Preschool Institution 8	female	46	15	secondary school	no	average	2	3	0	0	5	0	6	1	0	6	6	3	6	1	0	6	5	1	4	4	4	2	5	1	4	1	1	5	4	2	5	5	1	5	1	4	4	5	2	5	1	5	1
Preschool Institution 8	female	34	14	secondary school	no	high	3	5	2	1	6	0	6	2	2	6	6	3	6	0	1	6	4	2	4	5	3	4	5	1	5	2	1	4	3	2	5	4	2	4	1	3	3	5	1	5	3	3	2
Preschool Institution 8	female		14	secondary school	no		1	5	2	1	6	1	6	0	1	6	6	6	6	0	0	6	5	1	5	3	3	2	3	1	3	1	1	5	5	1	4	5	3	4	1	5	4	5	1	4	1	4	2
Preschool Institution 8	female	29	6	secondary school	no	average	0	1	0	0	6	0	5	0	0	6	5	5	6	0	0	6	5	1	5	5	2	1	5	1	4	1	1	4	4	1	5	3	1	5	1	4	1	5	1	5	1	3	1
Preschool Institution 8	female	33	13	university	no	high	1	2	1	0	6	0	5	1	0	5	5	5	6	0	0	6	4	1	4	1	1	1	5	1	3	1	1	4	4	1	5	3	2	4	1	2	1	4	1	4	2	4	1
Preschool Institution 8	female	23	2	secondary school	no	high	1	2	0	1	6	0	6	0	0	6	6	6	1	0	0	6	4	1	5	4	3	1	2	1	4	1	1	4	4	1	5	4	1	5	1	2	3	5	1	5	1	4	1
Preschool Institution 8	female	43	13	university	no	average	1	3	0	0	6	0	6	0	1	6	6	5	6	0	0	6	4	1	5	5	3	3	3	1	5	1	1	5	5	1	5	5	1	5	1	5	5	5	1	5	1	5	4
Preschool Institution 8	female	37	1	university	no	average	1	0	0	0	6	0	6	0	0	6	6	6	6	0	0	5	5	1	4	4	2	1	5	1	4	1	1	4	5	2	5	4	1	5	1	4	4	5	1	5	1	4	2
Preschool Institution 8	female	40	6	secondary school	no	average	0	0	0	0	6	0	6	0	0	6	6	6	6	0	0	6	5	1	5	2	4	1	5	1	4	1	1	5	4	1	5	5	1	5	1	5	4	5	1	5	1	5	1
Preschool Institution 9	female	32	15	secondary school	no	average	4	6	5	2	6	5	5	3	2	6	6	6	6	6	6	6	5	1	1	5	4	2	5	1	4	1	1	4	4	1	4	3	4	5	1	3	3	4	1	5	3	3	2
Preschool Institution 9	female	44	25	university	no	average	4	6	4	2	6	5	5	3	1	6	6	6	6	5	5	6	5	1	1	4	4	1	5	1	4	1	1	4	4	1	4	4	3	4	1	3	3	5	1	5	2	3	1
Preschool Institution 9	female	24	4	secondary school	no	average	0	2	2	1	6	0	6	0	0	6	5	5	5	2	2	6	4	1	3	4	2	2	3	1	3	1	1	4	3	2	4	4	4	4	1	3	3	4	1	4	4	4	3
Preschool Institution 9	female		16	secondary school	no	average	0	0	0	0	6	0	6	0	0	6	6	6	6	0	0	6	5	1	4	4	3	1	5	1	4	1	1	4	4	1	5	3	1	5	1	5	3	5	1	5	1	3	1
Preschool Institution 9	female	58	37	secondary school	no	high	2	3	3	2	6	1	6	1	0	6	4	3	0	0	0	6	5	1	4	3	3	3	5	1	4	1	1	5	4	1	5	3	1	5	1	4	3	5	1	5	1	3	1
Preschool Institution 9	female	32	1	two-year post-secondary	no	high	0	1	0	0	6	0	6	0	0	6	4	3	0	0	0	6	5	1	4	4	5	3	5	1	4	1	1	5	4	1	5	3	1	5	1	4	3	5	1	5	1	3	1
Preschool Institution 9	female	37	10	secondary school	no	average	0	1	0	0	0	0	0	0	0	6	6	6	6	0	0	6	4	1	4	4	4	3	5	1	5	1	1	4	4	2	5	4	1	5	1	4	4	5	1	4	1	5	1
Preschool Institution 9	female	55	35	secondary school	no	low	1	1	0	0	0	0	6	0	0	6	6	6	6	0	0	6	3	1	4	3	3	3	5	1	4	1	1	4	5	3	4	4	1	4	1	4	3	4	1	4	1	4	2
Preschool Institution 9	female	38	12	secondary school	no	average	1	4	0	0	0	0	6	0	0	6	6	6	6	0	0	6	3	1	4	3	3	3	5	1	4	1	1	4	5	3	4	4	1	4	1	4	3	4	1	4	1	4	2
Preschool Institution 9	female	40	18	secondary school	no	average	0	4	0	0	0	0	6	0	0	6	6	6	6	0	0	6	4	1	1	4	3	3	5	1	4	1	1	4	4	1	4	4	1	5	1	4	4	5	1	4	1	4	1
Preschool Institution 9	female	53	21	secondary school	no	average	0	1	0	0	5	0	3	0	1	5	3	2	6	0	0	5	4	2	3	3	3	4	4	1	3	1	1	4	3	2	4	3	3	3	1	4	3	4	2	4	3	3	2
Preschool Institution 9	female	40	20	secondary school	no	high	1	1	1	0	6	1	3	3	2	5	6	3	6	2	0	6	5	2	4	5	3	1	5	1	4	2	1	5	4	2	3	3	1	3	1	4	4	4	1	4	4	4	1
Preschool Institution 9	female	35	8	university	no	average	0	1	0	0	6	1	5	0	0	6	6	3	6	1	0	6	5	1	4	3	3	1	4	1	5	2	1	5	3	1	5	3	1	5	1	5	3	4	1	4	2	4	1
Preschool Institution 9	female	33	6	two-year post-secondary	no	high	4	5	2	5	5	1	5	0	0	5	6	3	6	0	0	6	4	1	4	4	2	1	5	1	4	1	1	3	4	1	5	2	1	4	1	4	3	5	1	5	1	4	1
Preschool Institution 9	female	27	4	university	no	high	4	5	3	1	6	0	6	0	0	5	6	5	6	6	0	5	4	1	4	4	4	3	5	1	4	2	1	3	4	5	4	4	2	3	1	4	4	4	1	5	4	3	2
Preschool Institution 9	female	47	10	university	no	average	3	3	1	3	6	0	6	0	0	6	6	6	5	0	0	6	5	1	4		1	1	5	1	4	1	1	5	4	2	5	2	3	4	1	3	3	5	1	5	3	4	1
Preschool Institution 9	female	50	24	secondary school	no	high	0	2	1	1	4	0	6	1	1	4	6	6	6	0	0	6	4	1	4	3	3	3	3	1	3	1	1	3	3	1	5	3	1	4	1	3	1	3	1	1	3	3	1
Preschool Institution 9	female	39	18	secondary school	no	average	0	1	1	1	6	0	6	0	0	6	6	6	6	0	0	6	4	1	4	3	3	1	4	1	4	1	1	4	4	1	3	4		1	4	1	5	4	5	1	5	4	1
Preschool Institution 9	female	38	16	secondary school	no	average	0	1	1	1	6	0	6	0	0	6	6	6	6	0	0	6	4	1	4	3	3	1	2	1	4	1	1	4	4	1	4	4	1	4	1	3	4	4	1	4	1	4	1
Preschool Institution 9	female	30	10	secondary school		high	0	1	1	1	6	0	6	0	0	6	6	6	6	0	0	6	4	1	4	3	3	1	2	1	4	1	1	4	4	1	4	4	1	4	1	3	4	4	1	4	1	4	1
Preschool Institution 9	female	42	22	secondary school	no	average	1	5	3	1	6	1	6	0	1	6	6	6	6	0	0	6	5	1	1	1	4	1	5	1	5	2	1	1	2	2	4	4	1	4	2	4	4	4	2	4	1	3	2
Preschool Institution 10	female		12	secondary school	no	average	0	0	0	0	6	0	0	0	0	6	0	6	6	0	0	6	4		3	3	3	3	4	1		1	1	4	4		1	5	1		1	3	4	5	1	5		1	4
Preschool Institution 10	female		16	secondary school	no	average	0	0	0	0	6	0	6	0	0	6	6	6	6	0	0	6	5	1	3	5	5	1	5	1	5	1	1	5	3	1	5	4	1	5	1	4	3	5	1	5	1	3	1
Preschool Institution 10	female			secondary school	no	low	3	3	1	3	6	2	6	0	1	6	6	6	6	3	3	6	5	1	3	5	5	1	5	1	5	3	3	3	3	3	3	3	3	3	3	3	3	3	3	3	3	3	3
Preschool Institution 10	female			university	no	average	3	3	1	2	6	2	6	0	0	6	6	6	6	3	3	6	5	1	4	3	3	3	4	1	3	1	1	4	5	3	5	3	2		1	4	3	5	1		3		2
Preschool Institution 10	female			secondary school	no	average	3	4	3	2	6	1		0	1	5	5		3	0	0	5	4	1	3	4	4	1	5	1	4	1	1	4	4	3	4	4	1	5	1			4	1	4	3		2
Preschool Institution 10	female			secondary school	no	average	2	6	3	6	3	3	3	3	3	3	3	3	4	4	3	3	3	2	3	3	3	3	3	3	3	3	2	4	4	3	3	3	3	3	3	3	3	3	3	3	5	5	2
Preschool Institution 10	female			secondary school	no	average	2	6	3	6	3	3	3	3	3	3	4	3	4	4	3	3	3	2	3	3	3	3	4	4	4	1	1	1	2	2	5	5	5	5	2	2	3	3	1	1	1	2	2
Preschool Institution 10	female	34	15	secondary school	no	average	0	0	0	0	6	0	6	0	0	6	6	1	0	0	0	6	5	1	5	4	4	1	5	1	5	1	1	5	4	1	5	5	1	5	1	4	4	5	1	5	1	5	1
Preschool Institution 10	female	35	14	secondary school	no	high	1	1	0	2	2	0	5	0	1	6	6	5	6	0	0	6	5	1	4	4	4	1	4	1	4	1	1	4	4	1	4	4	1	4	1	3	3	4	1	4	1	3	1
Preschool Institution 10	female	35	15	secondary school	no	average	2	3	1	2	2	0	5	0	1	6	6	5	6	0	0	6	4	1	4	4	4	1	4	1	4	1	1	4	4	3	4	4	1	4	1	3	3	4	1	4	1	4	1
Preschool Institution 10	female	44	13	secondary school	no	average	1	2	2	2	6	1	5	1	1	6	6	2	6	1	0	6	5	1	2	5	4	1	5	1	3	1	1	4	5	3	5	2	1	5	1	3	3	5	1	5	1	4	1
Preschool Institution 10	female	41	23	secondary school	yes		0	0	0	0	6	0	6	0	0	6	6	1	0	0	0	6	5	1	4	4	4	1	5	1	4	1	1	5	4	1	5	4	1	5	1	5	4	5	1	5	1	5	1
Preschool Institution 10	female	24	5	university	no	high	0	0	0	0	6	0	6	0	0	6	6	1	0	0	0	6	5	1	4	4	4	1	5	1	4	1	1	5	4	1	5	4	1	5	1	5	4	5	1	5	1	5	1
Preschool Institution 10	female		15	two-year post-secondary	no	high	0	0	0	0	6	0	6	0	0	6	6	1	0	0	0	6	5	1	4	4	4	1	5	1	4	1	1	5	4	1	5	4	1	5	1	5	4	5	1	5	1	5	1
Preschool Institution 10	female	35	9	secondary school	no	high	0	2	0	2	2	0	4	0	0	6	6	5	6	0	0	6	5	1	3	5	1	1	5	1	3	1	1	4	4	2	5	3	1	5	1	3	1	5	1	5	3	3	2
Preschool Institution 10	female	37	7	secondary school	no	average	0	2	0	0	6	0	6	1	1	6	6	5	3	0	0	6	5	1	4	4	4	1	4	2	4	1	1	4	4	2	5	4	1	4	1	4	3	4	2	4	3	4	2
Preschool Institution 10	female	27	8	two-year post-secondary	no	average	0	2	0	1	6	4	5	1	1	5	3	4	2	0	0	6	4	1	4	4	2	1	4	1	4	1	4	1	1	5	4	1	5	3	1	5	1	4	3	4	1	4	1
Preschool Institution 10	female	32	6	secondary school	no	high	0	0	0	0	6	0	6	0	0	6	6	1	0	0	0	6	5	1	4	4	4	1	5	1	5	1	1	5	4	1	5	4	1	5	1	5	4	5	1	5	1	5	1
Preschool Institution 10	female	52	24	secondary school	no	average	2	5	5	5	6	1	6	4	4	6	6	4	6	0	0	6	5	1	4	5	3	2	4	1	4	1	1	4	3	2	5	4	2	4	1	4	3	4	2	3	2	3	2
Preschool Institution 10	female	50	23	secondary school	no	low	5	5	3	3	6	0	5	0	1	6	6	6	6			5	3	2	2	5	4	3	5	1	4	1	1	3	3	1	5	3	2	5	1	3	3	5	1	5	1	4	3
Preschool Institution 10	female		33	secondary school	no	average	3	4	2	2	2	2	4	2	2	5	6	6	6	1	1	5	4	1	2	3	2	2	5	1	2	1	1	4	4	1	5	4	2	4	1	4	3	4	1	4	2	4	2
Preschool Institution 10	female	43	5	secondary school	no	high	2	4	1	1	5	0	6	0	1	5	6	5	3	0	0	5	4	1	4	4	2	2	5	1	4	1	1	4	2	1	5	4	2	4	1	5	3	4	2	4	2	4	1
Preschool Institution 10	female	52	18	secondary school	no	average	4	6	6	6	6	6	6	4	3	5	4	1	6	0	0	5	5	2	3	2	3	1	3	1	3	1	1	5	4	2	3	5	3	4	1	2	1	5	1	5	3	4	4
Preschool Institution 10	female	35	12	secondary school	no	average	2	2	1	2	5	0	6	1	0	5	6	4	1	0	0	5	5	1	4	4	4	2	5	1	5	1	1	4	4	1	5	4	1	4	1	4	3	5	1	5	1	4	1
Preschool Institution 10	female		13	secondary school	no	high	3	3	3	2	6	2	6	2	2	6	4	5	6	1	1	6	4	2	5	3	2	3	5	1	2	1	2	5	4	4	5	5	1	3	1	5	3	5	1	5	3	4	2
Preschool Institution 10	female		23	secondary school	no	average	2	3	1	3	6	0	6	1	1	6	6	3	3	0	0	6	4	1	4	4	3	2	5	1	3	2	1	4	3	2	5	3	1	4	1	2	3	4	1	2	3	3	2
Preschool Institution 10	female		20	secondary school	no	average	2	4	1	4	6	0	6	1	1	6	6	3	6	0	0	6	3	1	4	4	3	2	5	1	3	2	1	4	3	2	5	3	1	4	1	2	3	4	1	4	3	3	2
Preschool Institution 10	female		10	secondary school	no	average	3	4	1	2	6	2	6	3	3	5	4	6	6	4	0	6	5	3	5	4	4	2	4	1	4	3	3	4	3	4	5	3	3	3	2	4	5	4	1	5	4	4	4
Preschool Institution 10	female	23	1	secondary school	no	high	0	1	0	1	6	0	6	0	0	6	6	6	6	0	0	6	5	1	1	5	5	1	5	1	5	1	1	4	4	1	5	4	1	5	1	4	4	5	1	5	1	4	1
Preschool Institution 10	female		9	university	no	average	0	0	0	0	6	0	6	0	0	6	6	6	6	0	0	6	5	1	5	5	4	1	5	1	4	1	1	5	5	1	5	5	1	5	1	5	4	5	1	5	1	5	1
Preschool Institution 10	female	37	4	two-year post-secondary	no	high	1	1	1	1	6	0	4	3	1	6	2	3	2	2	0	6	5	2	5	5	4	1	4	1	4	1	4	4	4	1	5	4	2	4	1	4	3	4	2	4	1	4	5
Preschool Institution 10	female	46	21	secondary school	no	high	0	1	0	0	6	0	6	0	0	6	6	1	1	0	0	6	5	2	5	4	4	1	4	1	4	1	2	4	4	1	5	4	1	4	1	5	4	4	2	4	1	4	1
Preschool Institution 11	female	44	7	secondary school	no	average	0	0	0	0	6	0	6	0	0	6	6	6	0	0	0	6	5	1	3	4	4	4	5	1	4	1	1	3	5	1	5	5	3	5		1	5	5	1	5	1	4	4
Preschool Institution 11	female	22	1	secondary school	no	average	2	3	2	1	1	0	2	0	1	2	4	4	1	1	0	2	4	3		2	3	2	4	1	4	1	1	2	2	1	4	4	2	5	1	4	3	4	1	3	1	4	1
Preschool Institution 11	female	45	3	secondary school	no	high	2	3	4	5	5	2	5	0	0	5	6	4	4	0	0	5	5	3	3	5	5	1	4	1	5	3	1	5	4	3	4	5	1	4	1	5	4	4	1	4	2	5	3
Preschool Institution 11	female	45	3	secondary school		average	0	1	0	0	6	0	6	0	0	6	6	6	5	0	0	6	5	1	5	5	5	4	5	1	3	1	1	3	3	1	5	5	4	4	1	5	4	4	2	4	2	4	4
Preschool Institution 12	female	34	5	two-year post-secondary	no	average	0	1	1	1	5	0	6	0	0	5	6	4	1	0	0	6	5	1	4	4	4	1	5	1	5	1	1	5	5	1	5	4	1	5	1	4	4	5	1	5	1	5	1
Preschool Institution 12	female	45	12	secondary school	no	high	0	0	0	0	6	0	6	0	0	6	5	5	1	0	0	6	4	1	4	4	4	2	5	1	4	1	1	5	4	1	5	4	1	4	1	4	3	5	1	5	2	4	1
Preschool Institution 12	female	27	7	secondary school	no	high	0	0	0	0	6	0	6	0	0	6	5	5	1	0	0	6	4	1	4	2	4	1	5	1	4	1	2	5	4	1	5	4	1	5	1	4	3	5	1	5	1	4	1
Preschool Institution 12	female	34	5	secondary school	no	average	0	1	0	0	6	0	6	0	0	6	5	3	6	0	0	6	1	1	4	4	5	1	5	1	5	1	1	5	5	2	5	5	1	5	1	5	5	5	1	5	2	5	1
Preschool Institution 12	female	43	8	secondary school	no	high	1	2	0	0	0	0	6	0	0	6	6	5	6	0	0	6	4	1	4	4	3	2	5	1	5	1	1	4	4	1	5	3	1	5	1	3	3	5	1	5	1	3	1
Preschool Institution 12	female	34	1	secondary school	no	high	1	2	0	0	6	0	6	0	0	6	6	5	6	0	0	6	4	1	4	4	5	2	5	1	5	1	1	4	4	2	5	4	1	5	1	3	3	4	1	5	1	4	1
Preschool Institution 12	female	43	11	two-year post-secondary	no	average	4	1	5	4	4	2	4	1	4	1	1	5		3	2	5	4	5	1	4	4	2	4	1	4	1	1	5		3	2	5	4	5	1	4	5	4	1	4	2	5	2
Preschool Institution 12	female	36	5	secondary school	no	average	3	5	0	0	2	1	6	0	0	6	6	5	6	0	0	5	4	1	2	5	4	2	5	1	3	1	1	4	5	1	5	5	1	5	1	5	4	5	1	4	1	4	1
Preschool Institution 12	female	42	5	secondary school	no	average	4	2	4	3	5	1	5	1	1	6	6	5	5	1	0	5	5	1	5	5	4	2	5	1	5	1	1	5	5	1	5	5	2	5	1	5	4	5	1	5	1	4	2
Preschool Institution 12	female	49	21	secondary school	no	high	0	4	0	2	5	1	6	1	1	6	6	5	6	0	0	6	5	1	5	5	3	4	5	1	4	1	1	5	3	1	5	3	3	5	1	5	3	5	1	5	1	4	3
Preschool Institution 12	female	52	31	secondary school	no	low	2	4	4	5	5	2	3	5	4	5	5	3	6	0	0	6	2	1	3	5	3	4	4	1	3	1	1	4	4	1	5	3	5	3	1	3	3	4	1	4	2	2	4
Preschool Institution 12	female	58	37	secondary school	no	average	5	5	6	5	4	4	6	4	6	6	3	3	6	0	0	6	5	1	3	5	3	1	5	1	3	1	1	3	3	5		3	3	3	1	3	5	1	1	5	3	3	3
Preschool Institution 12	female		7	secondary school	no	high	0	1	1	0	6	0	6	0	0	6	6	6	6	0	0	6	5	1	4	4	5	1	5	1	5	1	1	4	4	1	5	4	2	4	1	4	4	4	1	4	1	4	1
Preschool Institution 12	female	47	20	secondary school	no	average	0	2	1	1	6	1	6	1	1	6	6	6	6	0	0	6	5	1	4	5	5	1	5	1	4	1	1	5	4	1	5	4	1	5	1	4	3	5	1	4	1	3	1
Preschool Institution 13	female	41	14	secondary school	no	high	0	5	4	6	1	2	6	0	1	6	6	6	6	1	1	6	4	1	3	5	3	2	5	1	4	1	1	4	4	1	5	4	1	5	1	3	3	5	1	5	1	3	1
Preschool Institution 13	female	60	38	secondary school	no	average	1	3	0	1	1	0	6	0	0	6	6	6	6	0	0	6	5	1	4	3	4	1	5	1	4	1	1	5	5	1	5	4	3	5	1	5	4	5	1	4	1	5	1
Preschool Institution 13	female	40	11	secondary school	yes	low	1	6	0	1	6	1	6	0	0	6	5	6	6	0	0	6	4	1	3	1	1	1	5	1	5	1	1	5	1	2	5	5	2	4	1	5	5	5	1	5	2	5	3
Preschool Institution 13	female	27	2	secondary school	no	average	0	2	0	0	6	0	6	0	0	6	6	6	6	0	0	6	5	1	5	3	4	1	5	1	5	1	1	5	4	1	4	5	1	5	1	5	5	5	1	5	1	5	1
Preschool Institution 13	female	43	3	secondary school	no	average	0	3	0	1	5	0	5	0	1	5	5	5	6	0	0	5	4	1	2	4	3	1	4	1	4	1	1	5	5	4	4		1	4	1	4	3	4	1	4	2	4	2
Preschool Institution 13	female	36	6	two-year post-secondary	no	average	2	3	1	1	5	0	6	0	0	6	5	6	2	1	0	6	4	2	3	3	2	1	1	1	5	1	2	5	5	3	4	3	1	4	1	1	3	5	1	5	3	4	3
Preschool Institution 14	female	42	17	secondary school	no	average	2	3	3	3	5	1	4	2	3	4	4	4	5	2	2	4	5	1	4	2	2	2	5	1	3	1	1	4	3	2	4	3	2	3	1	2	1	4	1	4	3	3	3
Preschool Institution 14	female	38	3	secondary school	no	high	0	3	2	3	2	1	6	0	1	6	6	3	6	0	0	6	5	1	5	5	5	3	5	1	5	1	1	5	5	1	5	4	1	4	1	4	4	4	2	4	2	2	2
Preschool Institution 14	female	22	1	secondary school	no	average	0	1	1	2	6	0	6	0	0	6	6	6	6	0	0	6	5	1	3	5	3	1	5	1	4	1	1	4	4	1	5	3	1	5	1	4	3	4	1	5	1	3	1
Preschool Institution 14	female	51	24	secondary school	no	average	0	1	1	2	6	0	6	0	0	6	6	6	6	0	0	6	5	1	3	5	3	1	5	1	4	1	1	4	2	1	5		3	5	1	4	3	4	1	5	1	3	1
Preschool Institution 15	female	44	12	secondary school	no	low	4	5	2	2	2	2	0	0	0	0	0	0	0	0	0	0	4	1	3	4	4	1	5	1	3	1	1	3	4	1		4	4	4	1	3	4	4	1	4	1	4	4
Preschool Institution 15	female	36	10	secondary school	no	average	3	3	2	2	6	0	4	0	3	3	3	3	5	0	0	5	4	1	3	4	3	3	3	1	3	1	1	3	3	2	4	2	2	4	1	3	2	4	2	4	2	3	2
Preschool Institution 15	female	55	34	secondary school	no	high	6	6	6	6	6	6	6	5	5	5	0	0	6	6	6	6	3	1	4	4	3	4	5	1	1	1	1	4	3	1	5	3	3	5	1	2	3	2	1	5	3	3	5
Preschool Institution 15	female	43	11	secondary school	no	average	1	5	3	2	5	1	6	1	1	3	3	3	3	0	0	5	2	2	2	3	3	1	3	1	3	2	2	4	4	1	4	3	1	1	3	2	1	4	1	4	1	4
Preschool Institution 15	female	37	7	secondary school	no	high	1	4	2	1	5	1	6	0	0	6	6	6	6	0	0	6	4	1	4	4	3	3	5	1	2	1	1	4	4	3	4	4	3	5	1	5	4	5	1	5		1	4
Preschool Institution 15	female	39	2	secondary school	no	average	2	4	1	4	6	1	6	0	2	6	6	5	5	1	0	6	5	1	5	4	4	3	4	1	4	1	2	5	4	3	5	4	3	5	1	4	4	5	1	4	1	4	2
Preschool Institution 15	female			secondary school	no	average	1	3	3	1	6	1	6	0	0	6	6	2	6	1	1	6	4	1	5	4	1	3	5	1	3	1	1	4	3	1	5	3	1	5	1	5	3	5	1	5	1	4	2
Preschool Institution 15	female	35	10	secondary school	no	high	3	3	3	2	6	1	6	1	1	6	6	4	6	0	0	6	5	1	3	4	4	4	5	1	4	1	1	3	3	1	5	4	3	5	1	1	1	5	1	5	3	4	1
Preschool Institution 15	female	34	10	secondary school	no	high	3	4	1	0	6	1	6	1	0	6	6	4	6	0	0	6	5	2	4	5	3	1	3	1	5	1	1	2	5	2	5	5	1	5	1	4	3	5	1	4	2	3	1
Preschool Institution 15	female	29	9	university	no	high	0	2	0	0	6	0	6	0	0	6	6	3	6	0	0	6	5	1	4	5	2	1	5	1	3	1	1	5	3	3	5	3	1	5	1	5	2	4	1	5	1	1	1
Preschool Institution 16	female	32	10	secondary school	no	average	0	1	1	1	5	0	5	0	0	5	6	4	5	1	0	5	4	1	4	4	1	4	4	1	4	4	1	4	2	1	5	4	4	4	1	4	4	4	1	4	1	4	1
Preschool Institution 16	female	31	10	secondary school	no	high	1	3	1	2	6	0	6	0	0	6	6	4	6	0	0	6	1	1	4	5	2	2	5	1	3	1	1	4	3	1	5	4	1	5	1	4	2	4	1	5	1	4	1
Preschool Institution 17	female	39	4	secondary school	no	average	1	4	4	1	6	1	6	1	0	6	6	6	6	1	0	6	5	1	5	3	3	1	5	1	4	1	1	3	3	1	4	3	2	5	1	5	3	4	1	2	2	5	2
Preschool Institution 17	female	30	3	secondary school	no	average	1	4	4	1	6	1	6	1	0	6	6	6	6	1	0	6	5	1	5	3	3	1	5	1	4	1	1	3	3	1	4	3	2	5	1	4	3	4	2	2	2	5	2
Preschool Institution 17	female	41	9	university	no	high	5	5	5	6	0	5	5	4	3	6	6	5	6	4	3	4	5	1	2	1	1	4	5	1	3	1	1	3	4	4	4	4	2	5	1	4	4	4	1	3	2	4	4
Preschool Institution 17	female	43	10	secondary school	no	high	3	4	2	2	6	1	6	3	3	6	6	6	6	0	0	6	3	1	4	5	3	2	3	1	5	1	1	5	3	2	5	3	2	4	1	3	2	3	1	4	2	3	2
[truncated: 43 more columns]

## Sheet: Legend
M1-16	MBI questionnaire
V1-70	Big Five Plus Two questionnare
